# Supplementary material for: Nitrogen-Doped CuO@CuS Core–Shell Structure for Highly Efficient Catalytic OER Application
Source: Nanomaterials (Basel). 2023 Dec 17;13(24):3160. doi: 10.3390/nano13243160 (PMC10745488; doi:10.3390/nano13243160)
Supplement: Supplementary file 1 [file nanomaterials-13-03160-s001.zip]

Archive with 1 entries (1 files):
- nanomaterials-2730989-supplementary.pdf
